# Supplementary material for: Protein domain organisation: adding order
Source: BMC Bioinformatics. 2009 Jan 29;10:39. doi: 10.1186/1471-2105-10-39 (PMC2657131; doi:10.1186/1471-2105-10-39)
Supplement: Additional file 3 — Function of domain clusters. The functional relationships between domains in each cluster were assessed using GO annotation. We found that all clusters with a clustering coefficient greater than zero had at least one GO category in common. Permutation analysis, taking into account the size of each GO category, indicated that this is statistically significant (p < 0.001). This table lists, for each cluster with a clustering coefficient greater than 0 (identified by the central node), the common GO category to which they belong and the number of nodes that are included in the cluster. [file 1471-2105-10-39-S3.txt]

52156	regulation_of_translational_initiation	3
55239	nucleotidyltransferase_activity	3
81585	magnesium_ion_binding	3
56983	immune_response	3
56983	defense_response	3
56983	cell_differentiation	3
56983	cell_surface_receptor_linked_signal_transduction	3
57180	carbohydrate_metabolic_process	3
57180	receptor_binding	3
54556	carbohydrate_metabolic_process	3
54556	digestion	3
49303	carbohydrate_metabolic_process	4
53323	oxidoreductase_activity	3
47005	acyltransferase_activity	5
75500	magnesium_ion_binding	3
75500	enzyme_binding	3
75500	carbohydrate_metabolic_process	3
75500	protein_transport	3
75500	lipid_metabolic_process	3
47917	sensory_perception_of_sound	4
63491	apoptosis	3
49354	induction_of_apoptosis	3
57924	ubiquitin_cycle	7
56507	methionine_biosynthetic_process	4
56507	folic_acid_and_derivative_biosynthetic_process	4
56507	cobalamin_binding	4
56507	cellular_metabolic_process	4
56507	nervous_system_development	4
56507	cobalt_ion_binding	4
56507	methyltransferase_activity	4
56507	amino_acid_biosynthetic_process	4
55469	magnesium_ion_binding	3
55068	oxidoreductase_activity	3
50911	positive_regulation_of_cell_proliferation	3
50911	cell-cell_signaling	3
50911	cell_proliferation	3
50911	inflammatory_response	3
48034	creatine_kinase_activity	3
48034	brain_development	3
49401	DNA_replication	3
55666	3'-5'-exoribonuclease_activity	5
55666	mRNA_catabolic_process	5
55666	RNA_processing	5
64571	receptor_binding	3
64571	protein_homodimerization_activity	3
56037	ligase_activity	4
56037	translation	4
81811	ER_to_Golgi_vesicle-mediated_transport	4
81811	membrane_organization_and_biogenesis	4
81811	vesicle-mediated_transport	4
81811	intracellular_protein_transport	4
54117	immune_response	3
54117	negative_regulation_of_cell_proliferation	3
54117	signal_transducer_activity	3
50715	ligase_activity	3
81648	oxidoreductase_activity	3
81648	iron_ion_binding	3
81648	electron_carrier_activity	3
57630	peptidase_activity	3
57630	serine-type_endopeptidase_activity	3
82114	magnesium_ion_binding	4
51989	oxidoreductase_activity	3
51989	regulation_of_transcription	3
57774	cell_differentiation	3
57414	peptidase_activity	4
57414	blood_coagulation	4
57414	negative_regulation_of_angiogenesis	4
57414	catalytic_activity	4
57414	induction_of_apoptosis	4
57414	negative_regulation_of_cell_proliferation	4
57414	serine-type_endopeptidase_activity	4
69055	binding	3
52788	identical_protein_binding	4
54585	nucleoside-triphosphatase_activity	3
54585	ATPase_activity	3
54585	protein_transport	3
54585	caspase_activation	3
54585	unfolded_protein_response	3
54585	magnesium_ion_binding	3
54585	protein_ubiquitination	3
54585	lipid_binding	3
54585	ER-associated_protein_catabolic_process	3
54585	double-strand_break_repair	3
54585	enzyme_binding	3
54585	regulation_of_apoptosis	3
55770	apoptosis	3
55770	anti-apoptosis	3
55770	ubiquitin_cycle	3
54752	cell-cell_signaling	3
82829	magnesium_ion_binding	3
55957	carbohydrate_metabolic_process	5
47446	identical_protein_binding	3
47446	magnesium_ion_binding	3
50800	magnesium_ion_binding	5
52259	inflammatory_response	4
51645	magnesium_ion_binding	3
46915	3'-5'-exoribonuclease_activity	3
46915	mRNA_catabolic_process	3
46915	RNA_processing	3
48334	GTP_binding	3
